# Supplementary material for: The Different Composition of Coumarins and Antibacterial Activity of Phlojodicarpus sibiricus and Phlojodicarpus villosus Root Extracts
Source: Plants (Basel). 2024 Feb 22;13(5):601. doi: 10.3390/plants13050601 (PMC10933757; doi:10.3390/plants13050601)
Supplement: Supplementary file 1 [file plants-13-00601-s001.zip]

Archive with 1 entries (1 files):
- plants-2818198-supplementary.pdf
